# Supplementary material for: Monitoring Drought Tolerance in Oil Palm: Choline Monooxygenase as a Novel Molecular Marker
Source: Plants (Basel). 2023 Aug 28;12(17):3089. doi: 10.3390/plants12173089 (PMC10490023; doi:10.3390/plants12173089)
Supplement: Supplementary file 1 [file plants-12-03089-s001.zip]

Archive with 1 entries (1 files):
- plants-2529663-Supplementary Materials.pdf
